# Supplementary material for: Atomic Force Microscopy to Elicit Conformational Transitions of Ferredoxin-Dependent Flavin Thioredoxin Reductases
Source: Antioxidants (Basel). 2021 Sep 9;10(9):1437. doi: 10.3390/antiox10091437 (PMC8469568; doi:10.3390/antiox10091437)
Supplement: Supplementary file 1 [file antioxidants-10-01437-s001.zip]

Archive with 1 entries (1 files):
- antioxidants-1338586-supplementary.pdf
